# Supplementary material for: ﻿A new species of Pseudophanerotoma (Hymenoptera, Braconidae) from Nayarit, Mexico
Source: Zookeys. 2022 Apr 14;1095:165–77. doi: 10.3897/zookeys.1095.74308 (PMC9023430; doi:10.3897/zookeys.1095.74308)
Supplement: XML Treatment for Pseudophanerotoma huichol [file zookeys.1095.74308-treatment1.xml]

<!DOCTYPE tp:taxon-treatment
  PUBLIC "-//TaxonX//DTD Taxonomic Treatment Publishing DTD v0 20100105//EN" "tax-treatment-NSO.dtd">
<tp:taxon-treatment xmlns:tp="http://www.plazi.org/taxpub"><tp:treatment-meta><kwd-group><label>Taxon classification</label><kwd>
              <named-content content-type="kingdom">Animalia</named-content>
            </kwd><kwd>
              <named-content content-type="order">Hymenoptera</named-content>
            </kwd><kwd>
              <named-content content-type="family">Braconidae</named-content>
            </kwd></kwd-group><mixed-citation publication-type="journal"><person-group><name><surname>Falcón-Brindis</surname><given-names>Armando</given-names></name><name><surname>León-Cortés</surname><given-names>Jorge L.</given-names></name><name><surname>Mancilla-Brindis</surname><given-names>Rubén F.</given-names></name><name><surname>Estrada-Virgen</surname><given-names>Mario Orlando</given-names></name><name><surname>Cambero-Campos</surname><given-names>Octavio J.</given-names></name></person-group><article-title>﻿A new species of <italic><tp:taxon-name><tp:taxon-name-part taxon-name-part-type="genus" reg="Pseudophanerotoma">Pseudophanerotoma</tp:taxon-name-part></tp:taxon-name></italic> (<tp:taxon-name><tp:taxon-name-part taxon-name-part-type="order">Hymenoptera</tp:taxon-name-part></tp:taxon-name>, <tp:taxon-name><tp:taxon-name-part taxon-name-part-type="family">Braconidae</tp:taxon-name-part></tp:taxon-name>) from Nayarit, Mexico</article-title><source>Zookeys</source><day>14</day><month>04</month><year>2022</year><volume>1095</volume><fpage>165</fpage><lpage>177</lpage><pub-id pub-id-type="doi">10.3897/zookeys.1095.74308</pub-id></mixed-citation></tp:treatment-meta><tp:nomenclature><label>﻿</label><tp:taxon-name>
            <object-id xmlns:xlink="http://www.w3.org/1999/xlink" content-type="arpha" xlink:type="simple">88CE9D0E-E355-5256-AF7A-7AF0DF8FF3B7</object-id>
            <tp:taxon-name-part taxon-name-part-type="genus" reg="Pseudophanerotoma">Pseudophanerotoma</tp:taxon-name-part>
            <tp:taxon-name-part taxon-name-part-type="species" reg="huichol">huichol</tp:taxon-name-part>
            <object-id xmlns:xlink="http://www.w3.org/1999/xlink" content-type="zoobank" xlink:type="simple">http://zoobank.org/DB6DDDDA-E2C6-4DD6-9BCB-438870114206</object-id>
          </tp:taxon-name><tp:taxon-authority>Falcón-Brindis</tp:taxon-authority><tp:taxon-status xmlns:xlink="http://www.w3.org/1999/xlink" xlink:type="simple">sp. nov.</tp:taxon-status></tp:nomenclature><tp:treatment-sec sec-type="diagnosis" id="SECID0EEPAC"><title>Diagnosis.</title><p><italic><tp:taxon-name><tp:taxon-name-part taxon-name-part-type="genus" reg="Pseudophanerotoma">Pseudophanerotoma</tp:taxon-name-part><tp:taxon-name-part taxon-name-part-type="species" reg="huichol">huichol</tp:taxon-name-part></tp:taxon-name></italic> sp. nov. can be distinguished from the other species by the unicolorous head, meso, and metasoma, except for the dark brownish integument on the apical half of hind femora and a small spot on the mesopleuron (sometimes absent in males); antenna with 52 antennomeres in females and 46 antennomeres in males, occipital carina complete.</p></tp:treatment-sec><tp:treatment-sec sec-type="description" id="SECID0EVPAC"><title>Description (female).</title><p>Body length 5.5 mm; ratio of length of fore wing to body 0.8; ratio of metasoma to mesosoma 1.2 (Fig. <xref ref-type="fig" rid="F1">1A–C</xref>).</p><fig id="F1" position="float" orientation="portrait"><object-id xmlns:xlink="http://www.w3.org/1999/xlink" content-type="doi" xlink:type="simple">10.3897/zookeys.1095.74308.figure1</object-id><object-id xmlns:xlink="http://www.w3.org/1999/xlink" content-type="arpha" xlink:type="simple">C7371B82-E6A7-5C7E-AA46-9F888DEFED2C</object-id><label>Figure 1.</label><caption><p><italic><tp:taxon-name><tp:taxon-name-part taxon-name-part-type="genus" reg="Pseudophanerotoma">Pseudophanerotoma</tp:taxon-name-part><tp:taxon-name-part taxon-name-part-type="species" reg="huichol">huichol</tp:taxon-name-part></tp:taxon-name></italic> sp. nov., female <bold>A</bold> head frontal <bold>B</bold> lateral habitus <bold>C</bold> dorsal view of meso and metasoma. Scale bars: 1.0 mm.</p></caption><graphic xmlns:xlink="http://www.w3.org/1999/xlink" xlink:href="zookeys-1095-165-g001.jpg" position="float" orientation="portrait" xlink:type="simple" id="oo_672567.jpg"><uri content-type="original_file" xlink:type="simple">https://binary.pensoft.net/fig/672567</uri></graphic></fig><p><bold><italic>Head</italic>.</bold> Antenna with 52 antennomeres; ratio of width of face to its height in frontal view 1.4; ratio of width of clypeus to its height 1.8; ratio of length of third antennomere to width 3.7; ratio of length of fourth antennomere to width 3.0; ratio of length of penultimate antennomere to width 1.3; malar space to base of mandible 0.3 mm. Clypeus convex and sparsely punctate with two teeth; face straight in lateral view, punctate; frons and vertex densely punctate; ratio of <abbrev xmlns:xlink="http://www.w3.org/1999/xlink" xlink:title="lateral ocellar line" id="ABBRID0EFBAE" xlink:type="simple">LOL</abbrev>:<abbrev xmlns:xlink="http://www.w3.org/1999/xlink" xlink:title="posterior ocellar line" id="ABBRID0EJBAE" xlink:type="simple">POL</abbrev>:<abbrev xmlns:xlink="http://www.w3.org/1999/xlink" xlink:title="ocular ocellar line" id="ABBRID0ENBAE" xlink:type="simple">OOL</abbrev> 0.1:0.1:0.1:0.4.</p><p><bold><italic>Mesosoma</italic>.</bold> Mesoscutum shiny and densely punctate, mid mesoscutal area coarsely sculptured; notauli present; mesopleuron punctures shallow and less dense; scutellar sulcus present, with coarse pits; mesoscutellum convex and punctate; propodeum areolate; propodeal tubercles absent; ratio of mesosoma height to its length 0.6; ratio of hind tibia to hind tarsus 2.1; ratio of length to width of hind coxa 2.0; ratio of length to width of hind femur 5.2; ratio of length to width of hind tibia 7.5; ratio of length to width of hind tarsus 6.2; ratio of length of fore wing to body 0.8; fore wing length 4.2 mm; 1RS present; M curved; RS+M spectral (Fig. <xref ref-type="fig" rid="F2">2</xref>).</p><fig id="F2" position="float" orientation="portrait"><object-id xmlns:xlink="http://www.w3.org/1999/xlink" content-type="doi" xlink:type="simple">10.3897/zookeys.1095.74308.figure2</object-id><object-id xmlns:xlink="http://www.w3.org/1999/xlink" content-type="arpha" xlink:type="simple">15409941-70E1-5B3A-B523-48A728932F9D</object-id><label>Figure 2.</label><caption><p><italic><tp:taxon-name><tp:taxon-name-part taxon-name-part-type="genus" reg="Pseudophanerotoma">Pseudophanerotoma</tp:taxon-name-part><tp:taxon-name-part taxon-name-part-type="species" reg="huichol">huichol</tp:taxon-name-part></tp:taxon-name></italic> sp. nov., fore wing. Scale bar: 1.0 mm.</p></caption><graphic xmlns:xlink="http://www.w3.org/1999/xlink" xlink:href="zookeys-1095-165-g002.jpg" position="float" orientation="portrait" xlink:type="simple" id="oo_672568.jpg"><uri content-type="original_file" xlink:type="simple">https://binary.pensoft.net/fig/672568</uri></graphic></fig><p><bold><italic>Metasoma</italic>.</bold> Oval in dorsal view; sculpture striate throughout; ratio of metasomal width to length 0.6; ratio of length of the three metasomal tergites 0.7:0.7:0.8.</p><p><bold><italic>Color</italic>.</bold> Scape, head, meso and metasoma ferruginous; antennomeres and legs pale orange to yellowish; dark brown integument on tegula, a small spot on the top of mesopleuron (below the tegula) and apical half of hind femora. Wings hyaline with greenish-purplish reflections, wing venation brown to dark brown; parastigma and pterostigma dark brown.</p></tp:treatment-sec><tp:treatment-sec sec-type="type material" id="SECID0ECDAE"><title>Type material.</title><p>Holotype and paratypes specimens are pinned and deposited in <abbrev xmlns:xlink="http://www.w3.org/1999/xlink" content-type="institution" xlink:title="Collection of Entomology" id="ABBRID0EIDAE" xlink:type="simple">ECO-SC-E</abbrev>. <bold><italic>Holotype</italic></bold>: Mexico: ♀, Lo de Lamedo, Tepic, Nayarit <named-content xmlns:xlink="http://www.w3.org/1999/xlink" content-type="dwc:verbatimCoordinates" xlink:type="simple"><named-content content-type="geo-json" specific-use="{&#34;type&#34;:&#34;Point&#34;,&#34;coordinates&#34;:[-104.928330,21.542220]}" id="NCID0ETDAE" xlink:type="simple">21.54222, –104.92833</named-content></named-content>; 880 m elev., 10 Oct. 2020; <named-content xmlns:xlink="http://www.w3.org/1999/xlink" content-type="dwc:verbatimCoordinates" xlink:type="simple"><named-content content-type="geo-json" specific-use="{&#34;type&#34;:&#34;Point&#34;,&#34;coordinates&#34;:[-104.937220,21.533880]}" id="NCID0E2DAE" xlink:type="simple">21.53388, –104.93722</named-content></named-content>; 860 m elev., 04 Sep. 2020; R.F. Mancilla-Brindis leg. Holotype voucher code 69271. <bold><italic>Paratypes</italic></bold>: 6 ♀: 69272, 69273, 69274, 69275, 69276, 69277; 5 ♂: 69278, 69279, 69280, 69281, 69282.</p></tp:treatment-sec><tp:treatment-sec sec-type="description" id="SECID0EDEAE"><title>Description (male).</title><p>Antenna with 46 antennomeres. Body length 5.2 mm; ratio of length of fore wing to body 0.8; ratio of length of metasoma to mesosoma 1.2 (Fig. <xref ref-type="fig" rid="F3">3A–C</xref>).</p><fig id="F3" position="float" orientation="portrait"><object-id xmlns:xlink="http://www.w3.org/1999/xlink" content-type="doi" xlink:type="simple">10.3897/zookeys.1095.74308.figure3</object-id><object-id xmlns:xlink="http://www.w3.org/1999/xlink" content-type="arpha" xlink:type="simple">3C6DCAB4-ADA5-5818-BF81-8087427BE1D2</object-id><label>Figure 3.</label><caption><p><italic><tp:taxon-name><tp:taxon-name-part taxon-name-part-type="genus" reg="Pseudophanerotoma">Pseudophanerotoma</tp:taxon-name-part><tp:taxon-name-part taxon-name-part-type="species" reg="huichol">huichol</tp:taxon-name-part></tp:taxon-name></italic> sp. nov., male <bold>A</bold> head frontal <bold>B</bold> lateral habitus <bold>C</bold> dorsal view of meso and metasoma. Scale bars: 1.0 mm.</p></caption><graphic xmlns:xlink="http://www.w3.org/1999/xlink" xlink:href="zookeys-1095-165-g003.jpg" position="float" orientation="portrait" xlink:type="simple" id="oo_672569.jpg"><uri content-type="original_file" xlink:type="simple">https://binary.pensoft.net/fig/672569</uri></graphic></fig><p><bold><italic>Head</italic>.</bold> Antenna with 46 antennomeres; ratio of width of face to its height in frontal view 1.2; ratio of width of clypeus to its height 2.0; ratio of length of third antennomere to width 4.5; ratio of length of fourth antennomere to width 3.6; ratio of length of penultimate antennomere to width 1.9; malar space to base of mandible 0.3 mm. Clypeus convex and sparsely punctate with two teeth; face straight in lateral view, punctate; frons and vertex densely punctate; ratio of <abbrev xmlns:xlink="http://www.w3.org/1999/xlink" xlink:title="lateral ocellar line" id="ABBRID0ESFAE" xlink:type="simple">LOL</abbrev>:<abbrev xmlns:xlink="http://www.w3.org/1999/xlink" xlink:title="posterior ocellar line" id="ABBRID0EWFAE" xlink:type="simple">POL</abbrev>:<abbrev xmlns:xlink="http://www.w3.org/1999/xlink" xlink:title="ocular ocellar line" id="ABBRID0E1FAE" xlink:type="simple">OOL</abbrev> 0.1:0.1:0.1:0.3.</p><p><bold><italic>Mesosoma</italic>.</bold> Same sculpture patterns as in female; ratio of mesosoma height to its length 0.7; ratio of hind tibia to hind tarsus 1.9; ratio of length to width of hind coxa 2.1; ratio of length to width of hind femur 4.4; ratio of length to width of hind tibia 5.3; ratio of length to width of hind tarsus 5.8; ratio of length of fore wing to body 0.8; fore wing length 4.1 mm.</p><p><bold><italic>Metasoma</italic>.</bold> Oval in dorsal view; sculpture striate throughout; ratio of metasomal width to length 0.6; ratio of length of the three metasomal tergites 0.6:0.6:0.8.</p><p><bold><italic>Color</italic>.</bold> In general, male is paler than female; scape, head, meso and metasoma light orange; antennomeres and legs pale yellow to beige; dark brown integument on tegula and apical half of hind femora. Wings the same color pattern as in female.</p></tp:treatment-sec><tp:treatment-sec sec-type="remarks" id="SECID0ETGAE"><title>Remarks.</title><p>This species differs from all the other congeners by having a large number of antennomeres in both sexes: 52 and 46 antennomeres in females and males respectively.</p></tp:treatment-sec><tp:treatment-sec sec-type="biology" id="SECID0EYGAE"><title>Biology.</title><p>Parasitoid of <italic><tp:taxon-name><tp:taxon-name-part taxon-name-part-type="genus" reg="Cryptaspasma">Cryptaspasma</tp:taxon-name-part><tp:taxon-name-part taxon-name-part-type="species" reg="perseana">perseana</tp:taxon-name-part></tp:taxon-name></italic>, a tortricid pest of avocado documented in Hidalgo, Michoacán, and Nayarit, Mexico (<xref ref-type="bibr" rid="B22">Mancilla-Brindis et al. 2019</xref>).</p></tp:treatment-sec><tp:treatment-sec sec-type="Sequence data" id="SECID0ENHAE"><title>Sequence data.</title><p>GenBank accession number for this species is <abbrev xmlns:xlink="http://www.w3.org/1999/xlink" xlink:title="cytochrome c oxidase subunit I" id="ABBRID0ETHAE" xlink:type="simple">COI</abbrev><ext-link xmlns:xlink="http://www.w3.org/1999/xlink" ext-link-type="gen" xlink:href="MZ501206" xlink:type="simple">MZ501206</ext-link>.</p></tp:treatment-sec><tp:treatment-sec sec-type="etymology" id="SECID0E3HAE"><title>Etymology.</title><p>The species is named in honor to the Huichol culture from Nayarit, Mexico.</p><p>According to the phylogenetic analysis for the barcoded <italic><tp:taxon-name><tp:taxon-name-part taxon-name-part-type="genus" reg="Pseudophanerotoma">Pseudophanerotoma</tp:taxon-name-part></tp:taxon-name></italic> species (Fig. <xref ref-type="fig" rid="F4">4</xref>), the closest species to <italic><tp:taxon-name><tp:taxon-name-part taxon-name-part-type="genus" reg="Pseudophanerotoma">P.</tp:taxon-name-part><tp:taxon-name-part taxon-name-part-type="species" reg="huichol">huichol</tp:taxon-name-part></tp:taxon-name></italic> sp. nov. was <italic><tp:taxon-name><tp:taxon-name-part taxon-name-part-type="genus" reg="Pseudophanerotoma">P.</tp:taxon-name-part><tp:taxon-name-part taxon-name-part-type="species" reg="alejandromarini">alejandromarini</tp:taxon-name-part></tp:taxon-name></italic> Sharkey, 2021 (90%), both being sister species of <italic><tp:taxon-name><tp:taxon-name-part taxon-name-part-type="genus" reg="Pseudophanerotoma">P.</tp:taxon-name-part><tp:taxon-name-part taxon-name-part-type="species" reg="paranaensis">paranaensis</tp:taxon-name-part></tp:taxon-name></italic> Costa Lima, 1956 (100%). The results from the evolutionary distance analysis showed that <italic><tp:taxon-name><tp:taxon-name-part taxon-name-part-type="genus" reg="Pseudophanerotoma">P.</tp:taxon-name-part><tp:taxon-name-part taxon-name-part-type="species" reg="alexsmithi">alexsmithi</tp:taxon-name-part></tp:taxon-name></italic> and <italic><tp:taxon-name><tp:taxon-name-part taxon-name-part-type="genus" reg="Pseudophanerotoma">P.</tp:taxon-name-part><tp:taxon-name-part taxon-name-part-type="species" reg="austini">austini</tp:taxon-name-part></tp:taxon-name></italic> are the closest species (0.0051), followed by <italic><tp:taxon-name><tp:taxon-name-part taxon-name-part-type="genus" reg="Pseudophanerotoma">P.</tp:taxon-name-part><tp:taxon-name-part taxon-name-part-type="species" reg="huichol">huichol</tp:taxon-name-part></tp:taxon-name></italic> sp. nov. – <italic><tp:taxon-name><tp:taxon-name-part taxon-name-part-type="genus" reg="Pseudophanerotoma">P.</tp:taxon-name-part><tp:taxon-name-part taxon-name-part-type="species" reg="alejandromarini">alejandromarini</tp:taxon-name-part></tp:taxon-name></italic> (0.0133), <italic><tp:taxon-name><tp:taxon-name-part taxon-name-part-type="genus" reg="Pseudophanerotoma">P.</tp:taxon-name-part><tp:taxon-name-part taxon-name-part-type="species" reg="alejandromarini">alejandromarini</tp:taxon-name-part></tp:taxon-name></italic> – <italic><tp:taxon-name><tp:taxon-name-part taxon-name-part-type="genus" reg="Pseudophanerotoma">P.</tp:taxon-name-part><tp:taxon-name-part taxon-name-part-type="species" reg="paranaensis">paranaensis</tp:taxon-name-part></tp:taxon-name></italic> (0.0261). In contrast, the pairwise comparison between <italic><tp:taxon-name><tp:taxon-name-part taxon-name-part-type="genus" reg="Pseudophanerotoma">P.</tp:taxon-name-part><tp:taxon-name-part taxon-name-part-type="species" reg="austini">austini</tp:taxon-name-part></tp:taxon-name></italic> – <italic><tp:taxon-name><tp:taxon-name-part taxon-name-part-type="genus" reg="Pseudophanerotoma">P.</tp:taxon-name-part><tp:taxon-name-part taxon-name-part-type="species" reg="allisonbrownae">allisonbrownae</tp:taxon-name-part></tp:taxon-name></italic> and <italic><tp:taxon-name><tp:taxon-name-part taxon-name-part-type="genus" reg="Pseudophanerotoma">P.</tp:taxon-name-part><tp:taxon-name-part taxon-name-part-type="species" reg="alexsmithi">alexsmithi</tp:taxon-name-part></tp:taxon-name></italic> – <italic><tp:taxon-name><tp:taxon-name-part taxon-name-part-type="genus" reg="Pseudophanerotoma">P.</tp:taxon-name-part><tp:taxon-name-part taxon-name-part-type="species" reg="allisonbrownae">allisonbrownae</tp:taxon-name-part></tp:taxon-name></italic> revealed the largest evolutionary divergence (0.2167) (Table <xref ref-type="table" rid="T1">1</xref>).</p><table-wrap id="T1" position="float" orientation="portrait"><label>Table 1.</label><caption><p>Estimates of evolutionary divergence between sequences. The number of base substitutions per site from between sequences are shown.</p></caption><table id="TID0EVZAG" rules="all"><tbody><tr><th rowspan="1" colspan="1"/><th rowspan="1" colspan="1">
                    <italic>
                      <tp:taxon-name><tp:taxon-name-part taxon-name-part-type="genus" reg="Pseudophanerotoma">P.</tp:taxon-name-part><tp:taxon-name-part taxon-name-part-type="species" reg="alanflemingi">alanflemingi</tp:taxon-name-part></tp:taxon-name>
                    </italic>
                  </th><th rowspan="1" colspan="1">
                    <italic>
                      <tp:taxon-name><tp:taxon-name-part taxon-name-part-type="genus" reg="Pseudophanerotoma">P.</tp:taxon-name-part><tp:taxon-name-part taxon-name-part-type="species" reg="albanjimenezi">albanjimenezi</tp:taxon-name-part></tp:taxon-name>
                    </italic>
                  </th><th rowspan="1" colspan="1">
                    <italic>
                      <tp:taxon-name><tp:taxon-name-part taxon-name-part-type="genus" reg="Pseudophanerotoma">P.</tp:taxon-name-part><tp:taxon-name-part taxon-name-part-type="species" reg="alejandromarini">alejandromarini</tp:taxon-name-part></tp:taxon-name>
                    </italic>
                  </th><th rowspan="1" colspan="1">
                    <italic>
                      <tp:taxon-name><tp:taxon-name-part taxon-name-part-type="genus" reg="Pseudophanerotoma">P.</tp:taxon-name-part><tp:taxon-name-part taxon-name-part-type="species" reg="alexsmithi">alexsmithi</tp:taxon-name-part></tp:taxon-name>
                    </italic>
                  </th><th rowspan="1" colspan="1">
                    <italic>
                      <tp:taxon-name><tp:taxon-name-part taxon-name-part-type="genus" reg="Pseudophanerotoma">P.</tp:taxon-name-part><tp:taxon-name-part taxon-name-part-type="species" reg="allisonbrownae">allisonbrownae</tp:taxon-name-part></tp:taxon-name>
                    </italic>
                  </th><th rowspan="1" colspan="1">
                    <italic>
                      <tp:taxon-name><tp:taxon-name-part taxon-name-part-type="genus" reg="Pseudophanerotoma">P.</tp:taxon-name-part><tp:taxon-name-part taxon-name-part-type="species" reg="bobrobbinsi">bobrobbinsi</tp:taxon-name-part></tp:taxon-name>
                    </italic>
                  </th><th rowspan="1" colspan="1">
                    <italic>
                      <tp:taxon-name><tp:taxon-name-part taxon-name-part-type="genus" reg="Pseudophanerotoma">P.</tp:taxon-name-part><tp:taxon-name-part taxon-name-part-type="species" reg="paranaensis">paranaensis</tp:taxon-name-part></tp:taxon-name>
                    </italic>
                  </th><th rowspan="1" colspan="1">
                    <italic>
                      <tp:taxon-name><tp:taxon-name-part taxon-name-part-type="genus" reg="Pseudophanerotoma">P.</tp:taxon-name-part><tp:taxon-name-part taxon-name-part-type="species" reg="austini">austini</tp:taxon-name-part></tp:taxon-name>
                    </italic>
                  </th><th rowspan="1" colspan="1">
                    <italic>
                      <tp:taxon-name><tp:taxon-name-part taxon-name-part-type="genus" reg="Pseudophanerotoma">P.</tp:taxon-name-part><tp:taxon-name-part taxon-name-part-type="species" reg="thapsina">thapsina</tp:taxon-name-part></tp:taxon-name>
                    </italic>
                  </th></tr><tr><td rowspan="1" colspan="1">
                    <italic>
                      <tp:taxon-name><tp:taxon-name-part taxon-name-part-type="genus" reg="Pseudophanerotoma">P.</tp:taxon-name-part><tp:taxon-name-part taxon-name-part-type="species" reg="albanjimenezi">albanjimenezi</tp:taxon-name-part></tp:taxon-name>
                    </italic>
                  </td><td rowspan="1" colspan="1">0.1250</td><td rowspan="1" colspan="1"/><td rowspan="1" colspan="1"/><td rowspan="1" colspan="1"/><td rowspan="1" colspan="1"/><td rowspan="1" colspan="1"/><td rowspan="1" colspan="1"/><td rowspan="1" colspan="1"/><td rowspan="1" colspan="1"/></tr><tr><td rowspan="1" colspan="1">
                    <italic>
                      <tp:taxon-name><tp:taxon-name-part taxon-name-part-type="genus" reg="Pseudophanerotoma">P.</tp:taxon-name-part><tp:taxon-name-part taxon-name-part-type="species" reg="alejandromarini">alejandromarini</tp:taxon-name-part></tp:taxon-name>
                    </italic>
                  </td><td rowspan="1" colspan="1">0.1188</td><td rowspan="1" colspan="1">0.1277</td><td rowspan="1" colspan="1"/><td rowspan="1" colspan="1"/><td rowspan="1" colspan="1"/><td rowspan="1" colspan="1"/><td rowspan="1" colspan="1"/><td rowspan="1" colspan="1"/><td rowspan="1" colspan="1"/></tr><tr><td rowspan="1" colspan="1">
                    <italic>
                      <tp:taxon-name><tp:taxon-name-part taxon-name-part-type="genus" reg="Pseudophanerotoma">P.</tp:taxon-name-part><tp:taxon-name-part taxon-name-part-type="species" reg="alexsmithi">alexsmithi</tp:taxon-name-part></tp:taxon-name>
                    </italic>
                  </td><td rowspan="1" colspan="1">0.1186</td><td rowspan="1" colspan="1">0.1335</td><td rowspan="1" colspan="1">0.1120</td><td rowspan="1" colspan="1"/><td rowspan="1" colspan="1"/><td rowspan="1" colspan="1"/><td rowspan="1" colspan="1"/><td rowspan="1" colspan="1"/><td rowspan="1" colspan="1"/></tr><tr><td rowspan="1" colspan="1">
                    <italic>
                      <tp:taxon-name><tp:taxon-name-part taxon-name-part-type="genus" reg="Pseudophanerotoma">P.</tp:taxon-name-part><tp:taxon-name-part taxon-name-part-type="species" reg="allisonbrownae">allisonbrownae</tp:taxon-name-part></tp:taxon-name>
                    </italic>
                  </td><td rowspan="1" colspan="1">0.1843</td><td rowspan="1" colspan="1">0.1943</td><td rowspan="1" colspan="1">0.2052</td><td rowspan="1" colspan="1">0.2167</td><td rowspan="1" colspan="1"/><td rowspan="1" colspan="1"/><td rowspan="1" colspan="1"/><td rowspan="1" colspan="1"/><td rowspan="1" colspan="1"/></tr><tr><td rowspan="1" colspan="1">
                    <italic>
                      <tp:taxon-name><tp:taxon-name-part taxon-name-part-type="genus" reg="Pseudophanerotoma">P.</tp:taxon-name-part><tp:taxon-name-part taxon-name-part-type="species" reg="bobrobbinsi">bobrobbinsi</tp:taxon-name-part></tp:taxon-name>
                    </italic>
                  </td><td rowspan="1" colspan="1">0.1442</td><td rowspan="1" colspan="1">0.1534</td><td rowspan="1" colspan="1">0.1412</td><td rowspan="1" colspan="1">0.1467</td><td rowspan="1" colspan="1">0.1663</td><td rowspan="1" colspan="1"/><td rowspan="1" colspan="1"/><td rowspan="1" colspan="1"/><td rowspan="1" colspan="1"/></tr><tr><td rowspan="1" colspan="1">
                    <italic>
                      <tp:taxon-name><tp:taxon-name-part taxon-name-part-type="genus" reg="Pseudophanerotoma">P.</tp:taxon-name-part><tp:taxon-name-part taxon-name-part-type="species" reg="paranaensis">paranaensis</tp:taxon-name-part></tp:taxon-name>
                    </italic>
                  </td><td rowspan="1" colspan="1">0.1248</td><td rowspan="1" colspan="1">0.1402</td><td rowspan="1" colspan="1">0.0261</td><td rowspan="1" colspan="1">0.1243</td><td rowspan="1" colspan="1">0.2085</td><td rowspan="1" colspan="1">0.1506</td><td rowspan="1" colspan="1"/><td rowspan="1" colspan="1"/><td rowspan="1" colspan="1"/></tr><tr><td rowspan="1" colspan="1">
                    <italic>
                      <tp:taxon-name><tp:taxon-name-part taxon-name-part-type="genus" reg="Pseudophanerotoma">P.</tp:taxon-name-part><tp:taxon-name-part taxon-name-part-type="species" reg="austini">austini</tp:taxon-name-part></tp:taxon-name>
                    </italic>
                  </td><td rowspan="1" colspan="1">0.1124</td><td rowspan="1" colspan="1">0.1366</td><td rowspan="1" colspan="1">0.1088</td><td rowspan="1" colspan="1">0.0051</td><td rowspan="1" colspan="1">0.2167</td><td rowspan="1" colspan="1">0.1401</td><td rowspan="1" colspan="1">0.1210</td><td rowspan="1" colspan="1"/><td rowspan="1" colspan="1"/></tr><tr><td rowspan="1" colspan="1">
                    <italic>
                      <tp:taxon-name><tp:taxon-name-part taxon-name-part-type="genus" reg="Pseudophanerotoma">P.</tp:taxon-name-part><tp:taxon-name-part taxon-name-part-type="species" reg="thapsina">thapsina</tp:taxon-name-part></tp:taxon-name>
                    </italic>
                  </td><td rowspan="1" colspan="1">0.0450</td><td rowspan="1" colspan="1">0.1371</td><td rowspan="1" colspan="1">0.1308</td><td rowspan="1" colspan="1">0.1278</td><td rowspan="1" colspan="1">0.2086</td><td rowspan="1" colspan="1">0.1634</td><td rowspan="1" colspan="1">0.1400</td><td rowspan="1" colspan="1">0.1214</td><td rowspan="1" colspan="1"/></tr><tr><td rowspan="1" colspan="1">
                    <italic>
                      <tp:taxon-name><tp:taxon-name-part taxon-name-part-type="genus" reg="Pseudophanerotoma">P.</tp:taxon-name-part><tp:taxon-name-part taxon-name-part-type="species" reg="huichol">huichol</tp:taxon-name-part></tp:taxon-name>
                    </italic>
                  </td><td rowspan="1" colspan="1">0.1220</td><td rowspan="1" colspan="1">0.1340</td><td rowspan="1" colspan="1">0.0103</td><td rowspan="1" colspan="1">0.1119</td><td rowspan="1" colspan="1">0.2089</td><td rowspan="1" colspan="1">0.1477</td><td rowspan="1" colspan="1">0.0314</td><td rowspan="1" colspan="1">0.1119</td><td rowspan="1" colspan="1">0.1341</td></tr></tbody></table></table-wrap><fig id="F4" position="float" orientation="portrait"><object-id xmlns:xlink="http://www.w3.org/1999/xlink" content-type="doi" xlink:type="simple">10.3897/zookeys.1095.74308.figure4</object-id><object-id xmlns:xlink="http://www.w3.org/1999/xlink" content-type="arpha" xlink:type="simple">01FEC1BA-86A4-56C5-87DD-29D6FB7B766B</object-id><label>Figure 4.</label><caption><p>Bootstrap consensus tree of <italic><tp:taxon-name><tp:taxon-name-part taxon-name-part-type="genus" reg="Pseudophanerotoma">Pseudophanerotoma</tp:taxon-name-part></tp:taxon-name></italic> species. Five species are missing due to the lack of sequence information. The percentage of replicate trees in which the associated taxa clustered together in the bootstrap test are shown next to the branches. The lower clade has a weak bootstrap support.</p></caption><graphic xmlns:xlink="http://www.w3.org/1999/xlink" xlink:href="zookeys-1095-165-g004.jpg" position="float" orientation="portrait" xlink:type="simple" id="oo_672570.jpg"><uri content-type="original_file" xlink:type="simple">https://binary.pensoft.net/fig/672570</uri></graphic></fig></tp:treatment-sec><ref-list><ref id="B22"><mixed-citation xmlns:xlink="http://www.w3.org/1999/xlink" xlink:type="simple"><person-group><name name-style="western"><surname>Mancilla-Brindis</surname><given-names>RF</given-names></name><name name-style="western"><surname>De Dios-Ávila</surname><given-names>N</given-names></name><name name-style="western"><surname>Cambero-Campos</surname><given-names>OJ</given-names></name><name name-style="western"><surname>Rios</surname><given-names>VC</given-names></name><name name-style="western"><surname>Luna-Esquivel</surname><given-names>G</given-names></name><name name-style="western"><surname>Isiordia-Aquino</surname><given-names>N</given-names></name><name name-style="western"><surname>Estrada-Virgen</surname><given-names>O</given-names></name></person-group> (<year>2019</year>) <article-title>Primer registro de <italic><tp:taxon-name><tp:taxon-name-part taxon-name-part-type="genus">Cryptapasma</tp:taxon-name-part><tp:taxon-name-part taxon-name-part-type="species">perseana</tp:taxon-name-part></tp:taxon-name></italic> en Nayarit, México.</article-title><source>Southwestern Entomologist</source><volume>44</volume>(<issue>3</issue>): <fpage>799</fpage>–<lpage>802</lpage>. <ext-link xlink:href="10.3958/059.044.0328" ext-link-type="doi" xlink:type="simple">https://doi.org/10.3958/059.044.0328</ext-link></mixed-citation></ref></ref-list></tp:taxon-treatment>
